# Supplementary material for: Long-Term Clinical Benefit in EGFR-Mutant Lung Adenocarcinoma With Local Squamous Cell Carcinoma Transformation After EGFR TKI Resistance: A Case Report
Source: Front Oncol. 2022 May 26;12:883367. doi: 10.3389/fonc.2022.883367 (PMC9178119; doi:10.3389/fonc.2022.883367)
Supplement: Supplementary file 1 [file Table_1.xlsx]

## Sheet: Sheet1
Supplementary Table S1. The gene list of the targeted NGS panel used in this case report
ABCB1
AKT1
AR
ASXL1
AURKB
BAP1
BLM
BTG2
CCND1
CDK10
CDKN1C
CHEK1
CTNNB1
CYP2A6
CYP3A5
DNMT3A
EPCAM
ERBB3
ESR1
EZH2
FANCI
FGFR2
FLT4
GATA4
GRM8
HDAC9
IDH1
IKZF1
JARID2
KIF5B
KMT2D
MAP2K
MCL1
MET
MLLT4
MUTYH
NBN
NKX2-4
NRG1
PALLD
PDCD1LG2
PIK3C3
PMS1
PPARD
PRKCI
PTPN11
RAD51
RARG
RICTOR
SBDS
SETBP1
SMAD2
SOS1
SRC
SUFU
TET2
TNFRSF14
TPMT
TUBB4B
VHL
XRCC1
ABCB4
AKT2
ARAF
ATF1
AXIN2
BARD1
BMPR1A
BTK
CCNE1
CDK12
CDKN2A
CHEK2
CUL3
CYP2A7
DAXX
DPYD
EPHA2
ERBB4
ETV1
FANCA
FANCL
FGFR3
FOXA1
GATA6
GSTM1
HGF
IDH2
IL7R
JUN
KIT
KRAS
MAP2K2
MDM2
MGMT
MPL
MYC
NCOR1
NOTCH1
NSD1
PARK2
PDE11A
PIK3CA
PMS2
PPP2R1A
PRKDC
PTPN13
RAD51B
RASGEF1A
RNF43
SDC4
SETD2
SMAD3
SOX1
SRY
TAP1
TGFBR2
TNFRSF19
TSC1
TUBB6
WAS
YAP1
ABCC2
AKT3
ARID1A
ATIC
AXL
BAX
BRAF
BUB1B
CD274
CDK4
CDKN2B
CREBBP
CUX1
CYP2B6*6
DDR2
DUSP2
EPHA3
ERCC1
ETV4
FANCC
FANCM
FGFR4
FOXP1
GNA11
GSTM4
HLA-A
IFNG
INPP4B
KDM5A
KITLG
LHCGR
MAP2K4
MDM4
MITF
MRE11A
MYCL
NF1
NOTCH2
NTRK1
PARP1
PDGFRA
PIK3R1
POLD1
PRDM1
PRSS1
PTPRD
RAD51C
RB1
ROS1
SDHA
SF3B1
SMAD4
SOX14
STAG2
TAP2
THADA
TNFSF11
TSC2
TYMS
WISP3
ZNF2
ADH1A
ALDH2
ARID1B
ATM
B2M
BCL2
BRCA1
c11orf30
CD74
CDK6
CDKN2C
CRKL
CXCR4
CYP2C19*2
DENND1A
EGFR
EPHA5
ERCC2
ETV6
FANCD2
FAT1
FH
FRG1
GNAQ
GSTM5
HNF1A
IFNGR1
IRF2
KDM6A
KLLN
LMO1
MAP3K1
MECOM
MLH1
MSH2
MYCN
NF2
NOTCH3
NTRK2
PARP2
PDGFRB
PIK3R2
POLD3
PRF1
PRSS3
QKI
RAD51D
RECQL4
RPTOR
SDHB
SGK1
SMAD7
SOX2
STAT3
TEK
TMEM127
TOP1
TSHR
U2AF1
WRN
ZNF217
ADH1B
ALK
ARID2
ATR
BAD
BCL2L11
BRCA2
CASP8
CDA
CDK8
CEBPA
CSF1R
CYLD
CYP2C9*3
DHFR
EML4
EPHB2
ERCC3
EWSR1
FANCE
FBXW7
FLCN
GATA1
GNAS
GSTP1
HNF1B
IGF1R
JAK1
KDR
KMT2A
LRP1B
MAP3K4
MED12
MLH3
MSH6
MYD88
NFE2L2
NPM1
NTRK3
PAX5
PDK1
PKHD1
POLE
PRKACA
PTCH1
RAC1
RAD54L
RELN
RRM1
SDHC
SLC34A2
SMARCA4
SOX21
STK11
TEKT4
TMPRSS2
TOP2A
TTF1
UGT1A1
WT1
ZNF703
ADH1C
AMER1
ARID5B
ATRX
BAI3
BCR
BRD4
CBL
CDC73
CDKN1A
CEP57
CTCF
CYP19A1
CYP2D6
DICER1
EP300
ERBB2)
ERCC4
EXT1
FANCF
FGF19
FLT1
GATA2
GRIN2A
GSTT1
HRAS
IGF2
JAK2
KEAP1
KMT2B
LYN
MAP4K3
MEF2B
MLLT1
MTHFR
MYH9
NFKBIA
NQO1
PAK3
PBRM1
PGR
PLAG1
POLH
PRKACG
PTEN
RAC3
RAF1
RET
RUNX1
SDHD
SLC3A2
SMARCB1
SPOP
STMN1
TERC
TNFAIP3
TP53
TUBB3
VAMP2
XPA
AIP
APC
ASCL4
AURKA
BAK1
BIRC3
BRIP1
CBLB
CDH1
CDKN1B
CHD4
CTLA4
CYP2A13
CYP3A4*4
DLL3
EPAS1
ERBB2IP
ERCC5
EXT2
FANCG
FGFR1
FLT3
GATA3
GRM3
HDAC2
HSD3B1
IKBKE
JAK3
KIF1B
KMT2C
LZTR1
MAX
MEN1
MLLT3
MTOR
NAT1
NKX2-1
NRAS
PALB2
PDCD1
PHOX2B
PLK1
POT1
PRKAR1A
PTK2
RAD50
RARA
RHOA
RUNX1T1
2020-09-09
SLC7A8
SMO
SPRY4
STT3A
TERT
TNFRSF11A
TP63
TUBB4A
VEGFA
XPC
